# Supplementary material for: WormGender – Open-Source Software for Automatic Caenorhabditis elegans Sex Ratio Measurement
Source: PLoS One. 2015 Sep 30;10(9):e0139724. doi: 10.1371/journal.pone.0139724 (PMC4589236; doi:10.1371/journal.pone.0139724)
Supplement: S1 Table — (XLSX) [file pone.0139724.s001.xlsx]

## Sheet: Full data
Worms	Image File	Length (um)	R1	R2	Thickness (um)
hermaphrodite	her1.jpg	1129.97	0.5114	0.6183	11.9792
hermaphrodite	her10.jpg	1122.37	0.5375	0.6021	12.6849
hermaphrodite	her11.jpg	1215.35	0.4243	0.6021	14.1757
hermaphrodite	her12.jpg	1198.75	0.5657	0.5666	12.6938
hermaphrodite	her13.jpg	1210.66	0.3313	0.6825	11.1412
hermaphrodite	her14.jpg	1288	0.4734	0.559	11.7953
hermaphrodite	her15.jpg	1260.7	0.5432	0.6717	12.8553
hermaphrodite	her16.jpg	1355.49	0.4851	0.5812	12.8057
hermaphrodite	her17.jpg	1247.15	0.5893	0.5968	11.9814
hermaphrodite	her19.jpg	1241.73	0.5701	0.5968	12.6429
hermaphrodite	her2.jpg	1158.15	0.3492	0.5	13.0345
hermaphrodite	her20.jpg	1180.87	0.5631	0.5812	12.2368
hermaphrodite	her21.jpg	1168.12	0.5	0.6565	11.5359
hermaphrodite	her22.jpg	1182.87	0.5234	0.6412	11.75
hermaphrodite	her23.jpg	1054.18	0.625	0.8246	10.5903
hermaphrodite	her25.jpg	1101.45	0.5414	0.5631	9.56
hermaphrodite	her26.jpg	1051.06	0.5234	0.5812	11.637
hermaphrodite	her28.jpg	1244.78	0.5547	0.6667	14.7847
hermaphrodite	her29.jpg	1217.03	0.4826	0.6717	12.35
hermaphrodite	her3.jpg	1111.54	0.343	0.5199	12.5108
hermaphrodite	her30.jpg	1231.15	0.4346	0.6	12.4819
hermaphrodite	her32.jpg	1292.63	0.5114	0.6403	13.1111
hermaphrodite	her33.jpg	1187.82	0.5666	0.6667	12.2063
hermaphrodite	her34.jpg	1101.89	0.5414	0.5531	10.5903
hermaphrodite	her35.jpg	1236.34	0.5074	0.5812	11.8086
hermaphrodite	her36.jpg	1248.23	0.559	0.5812	14.0933
hermaphrodite	her37.jpg	1209.73	0.53	0.6374	12.2407
hermaphrodite	her38.jpg	1203.44	0.5714	0.5812	12.6376
hermaphrodite	her39.jpg	1231.91	0.4165	0.5556	12.7469
hermaphrodite	her41.jpg	1269.52	0.4975	0.6	12.9432
hermaphrodite	her42.jpg	1272.55	0.5074	0.5375	13.1538
hermaphrodite	her43.jpg	1183.12	0.4553	0.5812	13.2517
hermaphrodite	her44.jpg	1248.67	0.5199	0.6325	15.1745
hermaphrodite	her45.jpg	1099.06	0.6202	0.7942	10.7055
hermaphrodite	her46.jpg	1465.25	0.4472	0.4714	15.0481
hermaphrodite	her47.jpg	1303.89	0.5812	0.6468	13.4177
hermaphrodite	her48.jpg	1252.44	0.3638	0.527	12.0417
hermaphrodite	her49.jpg	1352.02	0.4286	0.5234	13.2528
hermaphrodite	her5.jpg	1207.11	0.5631	0.6717	11.3239
hermaphrodite	her50.jpg	1247.59	0.5968	0.6325	13.7871
hermaphrodite	her51.jpg	1264.09	0.5812	0.6519	13.6981
hermaphrodite	her52.jpg	1235.36	0.5968	0.7232	13.2628
hermaphrodite	her6.jpg	1217.32	0.4975	0.6183	11.5882
hermaphrodite	her7.jpg	1187.28	0.4939	0.5883	12.5864
hermaphrodite	her8.jpg	1142.02	0.5	0.53	11.7895
hermaphrodite	her9.jpg	1131.88	0.4346	0.474	11.9296
larva	lar1.jpg	686.262	0.7352	0.75	7.9195
larva	lar10.jpg	716.704	0.6346	0.7443	10.7391
larva	lar11.jpg	932.16	0.343	0.8692	10.4464
larva	lar12.jpg	962.708	0.4961	0.7468	9.6772
larva	lar13.jpg	993.005	0.5099	0.6667	9.1231
larva	lar14.jpg	994.057	0.4243	0.7071	9.7313
larva	lar15.jpg	780.045	0.7276	0.7454	7.6058
larva	lar16.jpg	611.558	0.6934	0.7284	7.4588
larva	lar17.jpg	789.501	0.4714	0.7454	7.5566
larva	lar18.jpg	1041.31	0.5893	0.7454	10.5538
larva	lar19.jpg	754.683	0.5714	0.6778	7.9524
larva	lar2.jpg	847.037	0.6778	0.7942	7.5536
larva	lar22.jpg	974.243	0.589	0.6	10.9492
larva	lar24.jpg	947.442	0.5831	0.6146	8.9677
larva	lar25.jpg	763.731	0.5414	0.7071	8.3939
larva	lar26.jpg	762.048	0.7016	0.7454	9.8901
larva	lar28.jpg	862.324	0.4939	0.5571	8.4483
larva	lar3.jpg	857.407	0.6402	0.6667	11.6768
larva	lar31.jpg	646.944	0.5883	0.5883	5.9663
larva	lar32.jpg	686.489	0.5	0.7906	8.1538
larva	lar35.jpg	604.098	0.4385	0.8839	7.4605
larva	lar37.jpg	791.425	0.5831	0.8575	8.9065
larva	lar38.jpg	697.973	0.6872	0.7071	6.0198
larva	lar39.jpg	770.727	0.4714	0.6374	8.3019
larva	lar4.jpg	894.396	0.6679	0.6868	10.0263
larva	lar40.jpg	917.393	0.6778	0.8771	7.992
larva	lar41.jpg	799.174	0.7071	0.7071	8.6635
larva	lar42.jpg	849.134	0.5154	0.6374	9.623
larva	lar43.jpg	837.19	0.6872	0.7071	7.6134
larva	lar44.jpg	834.342	0.4859	0.6519	8.9528
larva	lar45.jpg	971.876	0.5571	0.8305	9.4318
larva	lar46.jpg	750.726	0.589	0.7809	7.9423
larva	lar47.jpg	895.443	0.5872	0.589	9.6638
larva	lar48.jpg	749.322	0.6778	0.6872	8.0196
larva	lar49.jpg	683.91	0.6565	0.8839	8.7356
larva	lar50.jpg	949.304	0.5432	0.7211	9.5565
larva	lar6.jpg	1080.47	0.6402	0.7454	10.4963
larva	lar7.jpg	1046.65	0.4714	0.5631	10.6541
larva	lar9.jpg	1064.11	0.4472	0.5714	9.6944
male	mal1.jpg	941.112	0.5831	0.6695	8.3385
male	mal10.jpg	831.384	1	1.0124	9.4175
male	mal11.jpg	902.432	0.6778	0.8687	8.2034
male	mal12.jpg	977.473	0.5423	0.6868	8.5887
male	mal13.jpg	981.868	0.6	0.6667	7.3053
male	mal14.jpg	872.841	0.7071	0.922	7.5738
male	mal15.jpg	926.016	0.8383	1.0124	8.875
male	mal16.jpg	954.362	0.5423	0.888	8.75
male	mal17.jpg	857.841	0.559	0.7289	8.2523
male	mal18.jpg	888.63	0.4344	0.7211	8.4167
male	mal19.jpg	959.961	0.1414	0.8498	7.6324
male	mal20.jpg	934.37	0.5	0.822	8.8136
male	mal22.jpg	1076.44	0.422	0.7211	9.8425
male	mal23.jpg	955.984	0.6202	0.7276	8.4677
male	mal24.jpg	1006.79	0.5831	1	8.9333
male	mal25.jpg	961.049	0.5657	0.9545	8.7165
male	mal26.jpg	912.585	0.4616	0.8246	9.1186
male	mal27.jpg	940.144	0.6202	0.8575	8.7073
male	mal28.jpg	923.784	0.4472	0.8408	8.6829
male	mal29.jpg	902.83	0.6984	0.8246	9.5495
male	mal3.jpg	964.23	0.5831	0.95	8.3507
male	mal30.jpg	894.719	0.6183	0.9068	8.2667
male	mal31.jpg	991.88	0.527	1.118	10.1905
male	mal32.jpg	937.938	0.7656	1.0847	9.161
male	mal33.jpg	962.502	0.5114	0.5494	8.75
male	mal34.jpg	880.292	0.5812	0.833	9.2119
male	mal35.jpg	921.706	0.6146	0.822	8.6167
male	mal36.jpg	1016.78	0.7211	0.869	9.6
male	mal37.jpg	917.196	0.3676	0.8575	7.5
male	mal38.jpg	951.542	0.5	0.6565	8.8276
male	mal39.jpg	890.543	0.5872	0.6872	7.084
male	mal40.jpg	929.674	0.5831	0.833	9.314
male	mal41.jpg	817.422	0.7071	0.7656	7.0804
male	mal43.jpg	883.862	0.6374	0.9718	9.2056
male	mal45.jpg	922.397	0.8305	0.8602	8.3017
male	mal46.jpg	931.043	0.5714	0.7906	9.0077
male	mal47.jpg	866.343	0.4286	1.077	7.608
male	mal48.jpg	891.621	0.7143	0.7468	8.2623
male	mal49.jpg	983.154	0.5114	0.9615	9.4074
male	mal5.jpg	962.435	0.6	1.029	8.8952
male	mal50.jpg	928.363	0.2	0.8498	7.3047
male	mal52.jpg	915.148	0.7143	0.8975	8.064
male	mal53.jpg	979.081	0.4932	0.8009	10.2308
male	mal6.jpg	882.949	0.6934	0.8745	9.1545
male	mal7.jpg	946.315	0.7276	1.2127	9
male	mal8.jpg	928.097	0.8305	0.8435	9.2288
