# Supplementary material for: WormGender – Open-Source Software for Automatic Caenorhabditis elegans Sex Ratio Measurement
Source: PLoS One. 2015 Sep 30;10(9):e0139724. doi: 10.1371/journal.pone.0139724 (PMC4589236; doi:10.1371/journal.pone.0139724)
Supplement: S2 Table — (XLSX) [file pone.0139724.s002.xlsx]

## Sheet: Sheet1
	manual	manual	program	program
Plate	Male	Herm	Male	Herm
1	230	290	106	112
2	204	281	95	130
3	197	270	65	109
4	178	256	98	116
5	145	202	66	92
6	118	170	48	80
7	131	156	65	75
8	78	201	23	122
9	115	157	68	91
10	70	173	31	137
11	72	133	40	103
12	45	152	13	72
13	87	101	50	67
14	75	111	40	60
15	8	160	4	138
16	10	155	6	118
17	36	125	14	99
18	18	140	6	129
19	13	142	6	141
20	14	140	5	113
21	41	107	13	88
22	13	121	7	108
23	10	123	4	108
24	58	74	28	38
25	43	84	24	64
26	51	75	38	42
27	26	96	8	64
28	20	101	15	93
29	12	105	2	95
30	44	65	29	50
31	10	96	5	93
32	8	96	8	91
33	34	68	23	58
34	19	74	9	55
35	20	73	11	65
36	30	53	19	31
37	13	69	8	66
38	17	63	12	41
39	15	65	13	58
40	12	65	8	64
41	20	48	8	43
42	20	44	9	29
43	12	50	1	29
44	25	32	10	18
45	19	38	9	28
46	13	42	7	30
47	14	34	2	11
48	22	25	13	22
49	11	31	6	25
50	10	32	8	29
51	10	19	5	12
52	7	21	2	7
53	11	13	1	13
54	4	18	3	19
55	5	3	2	3
56	1	1	0	0
57	0	4	0	1
58	0	3	0	2
59	0	12	0	11
